# Supplementary material for: Do bystanders always see more than the players? Exploring Solomon’s paradox through meta-analysis
Source: Front Psychol. 2023 Aug 7;14:1181187. doi: 10.3389/fpsyg.2023.1181187 (PMC10441543; doi:10.3389/fpsyg.2023.1181187)
Supplement: Supplementary file 1 [file Table_1.XLSX]

## Sheet: Sheet1
Number	Title	Publish year	The first author	Country	Culture Region	Types of paper	Publish	Tools	Items	Score	Conflict	Labes	Other-M1	Other-SD1	Other-N1	Self-M2	Self-SD2	Self-N2	Object	age	Proportion of males
1	1Research on the effect of self-involvement on wise reasoning	2019	Xuwentao2019-1	China	Eastern culture	master’s dissertation	No	Situated Wise Reasoning Scale	21	5	Intimate Relationship	Total scale	3.85	0.62	97	3.78	0.53	103	College student	22.97	0.405
												Considering other people’s perspectives	3.76	0.85	97	3.81	0.74	103
												Intellectual humility	3.93	0.74	97	3.87	0.69	103
												Search for compromise	3.7	0.62	97	3.74	0.75	103
												Adopting an outsider’s perspective	3.69	0.86	97	3.81	0.87	103
												Recognition of change	3.84	0.64	97	4.01	0.69	103
	2Research on the effect of self-involvement on wise reasoning		Xuwentao2019-2	China	Eastern culture	master’s dissertation	No	Situated Wise Reasoning Scale	21	5	General social relationships	Total scale	3.66	0.43	62	3.4	0.49	62	College student	20.15	0.516
												Considering other people’s perspectives	3.9	0.62	62	3.33	0.81	62
												Intellectual humility	3.27	0.78	62	3.27	0.6	62
												Search for compromise	3.96	0.44	62	3.57	0.81	62
												Adopting an outsider’s perspective	2.9	0.96	62	2.94	1.11	62
												Recognition of change	4.17	0.53	62	3.84	0.64	62
2	1Cultural differences and mechanisms of wise reasoning in the context of self-friend conflict	2021	Weixindong2021-1	USA	Western culture	cssci	Yes	Situated Wise Reasoning Scale	21	5	Intimate Relationship	Total scale	3.76	0.73	142	3.58	0.67	138	adult	36.87	0.55
	2Cultural differences and mechanisms of wise reasoning in the context of self-friend conflict		Weixindong2021-2	China	Eastern culture	cssci	Yes	Situated Wise Reasoning Scale	21	5	Intimate Relationship	Total scale	3.89	0.65	142	3.8	0.68	153	adult	23.22	0.488
	3Cultural differences and mechanisms of wise reasoning in the context of self-friend conflict		Weixindong2021-3	China	Eastern culture	cssci	Yes	Situated Wise Reasoning Scale	21	5	Intimate Relationship	Total scale	3.94	0.54	165	3.8	0.66	180	adult	24.59	0.601
	4Cultural differences and mechanisms of wise reasoning in the context of self-friend conflict		Weixindong2021-4	China	Eastern culture	cssci	Yes	Situated Wise Reasoning Scale	21	5	Intimate Relationship	Total scale	3.93	0.6	194	3.85	0.64	171	adult	24.59	0.601
	5Cultural differences and mechanisms of wise reasoning in the context of self-friend conflict		Weixindong2021-5	China	Eastern culture	cssci	Yes	Situated Wise Reasoning Scale	21	5	Intimate Relationship	Total scale	3.97	0.66	129	3.82	0.8	126	adult	23.99	0.471
	6Cultural differences and mechanisms of wise reasoning in the context of self-friend conflict		Weixindong2021-6	China	Eastern culture	cssci	Yes	Situated Wise Reasoning Scale	21	5	Intimate Relationship	Total scale	4.05	0.67	141	4	0.67	141	adult	23.99	0.471
	7Cultural differences and mechanisms of wise reasoning in the context of self-friend conflict		Weixindong2021-7	China	Eastern culture	cssci	Yes	Situated Wise Reasoning Scale	21	5	General social relationships	Total scale	4.08	0.5	50	3.63	0.58	50	College student	20.17	0.26
	8Cultural differences and mechanisms of wise reasoning in the context of self-friend conflict		Weixindong2021-8	China	Eastern culture	cssci	Yes	Situated Wise Reasoning Scale	21	5	General social relationships	Total scale	3.91	0.68	50	3.89	0.62	50	College student	20.17	0.26
3	1The influence and mechanism of self-constructs on wise reasoning in conflict situations	2021	Renguoqing2021-1	China	Eastern culture	master’s dissertation	No	Situated Wise Reasoning Scale	21	5	Intimate Relationship	Total scale	3.7	0.51	66	3.67	0.63	65	College student	22.96	0.458
	2The influence and mechanism of self-constructs on wise reasoning in conflict situations		Renguoqing2021-2	China	Eastern culture	master’s dissertation	No	Wise-reasoning questions	4 Dimensions	7	Intimate Relationship	Total scale	3.77	0.39	63	3.37	0.51	63	College student	21.2	0.366
	3The influence and mechanism of self-constructs on wise reasoning in conflict situations		Renguoqing2021-3	China	Eastern culture	master’s dissertation	No	Situated Wise Reasoning Scale	21	5	Intimate Relationship	Total scale	3.86	0.66	63	3.79	0.43	63	College student	21.56	0.492
4	The Psychological Mechanisms Underlying Solomon’s Paradox: Impact of Mood and Self-Transcendence	2022	Xuwentao2022	USA	Western culture	ssci	Yes	Situated Wise Reasoning Scale	21	5	Intimate Relationship	Total scale	3.73	0.58	191	3.5	0.69	208	adult	38.22	0.546
												Considering other people’s perspectives	3.7	0.8	191	3.42	0.86	208
												Intellectual humility	3.67	0.67	191	3.49	0.83	208
												Search for compromise	3.85	0.69	191	3.67	0.78	208
												Adopting an outsider’s perspective	3.54	0.81	191	3.29	0.89	208
												Recognition of change	3.84	0.67	191	3.59	0.84	208
5	1 The Wisdom in Virtue: Pursuit of Virtue Predicts Wise Reasoning About Personal Conflicts	2017	Huynh2017-1	UK	Western culture	ssci	Yes	Situated Wise Reasoning Scale	19	5	Intimate Relationship	Total scale	3.99	0.61	131	3.7	0.69	136	College student	21.76	0.277
												Considering other people’s perspectives	4.14	0.81	131	3.81	0.91	136
												Intellectual humility	3.94	0.73	131	3.52	0.92	136
												Search for compromise	4.11	0.82	131	3.83	0.91	136
												Adopting an outsider’s perspective	3.64	1.93	131	3.56	1.01	136
												Recognition of change	4.05	0.73	131	3.76	0.75	136
	2CThe Wisdom in Virtue: Pursuit of Virtue Predicts Wise Reasoning About Personal Conflicts	2017	Huynh2017-2	USA	Western culture	ssci	Yes	Situated Wise Reasoning Scale	19	5	Intimate Relationship	Total scale	3.85	0.84	356	3.79	0.81	356	adult	37.62	0.382
												Considering other people’s perspectives	3.91	0.96	356	3.9	0.98	356
												Intellectual humility	3.79	0.99	356	3.67	0.98	356
												Search for compromise	3.95	0.98	356	3.93	1.03	356
												Adopting an outsider’s perspective	3.56	1.16	356	3.43	1.18	356
												Recognition of change	3.98	0.85	356	3.93	0.88	356
6	1Exploring Solomon's Paradox: Self-Distancing Eliminates the Self-Other Asymmetry in Wise Reasoning About Close Relationships in Younger and Older Adults	2014	Grossmann2014-1	USA	Western culture	ssci	Yes	Wise-reasoning questions	4 Dimensions	7	Intimate Relationship	Total scale	4.88	0.63	53	3.86	1.08	51	College student	20.35	0.356
												Considering other people’s perspectives	4.85	1.71	53	3.71	1.96	51
												Intellectual humility	5.53	1.28	53	4.53	1.95	51
												Search for compromise	5.43	1.5	53	4.73	1.71	51
												Recognition of change	3.48	0.95	53	2.45	0.96	51
	2Exploring Solomon's Paradox: Self-Distancing Eliminates the Self-Other Asymmetry in Wise Reasoning About Close Relationships in Younger and Older Adults	2014	Grossmann2014-2	USA	Western culture	ssci	Yes	Wise-reasoning questions	4 Dimensions	7	Intimate Relationship	Total scale	4.09	1.2	61	3.73	0.85	59	College student	19.63	0.33
												Considering other people’s perspectives	4.77	1.36	61	3.74	1.64	59
												Intellectual humility	5.51	1.5	61	5.19	1.75	59
												Search for compromise	4.07	1.78	61	3.9	1.92	59
												Recognition of change	2.03	0.86	61	2.1	1.06	59
	3Exploring Solomon's Paradox: Self-Distancing Eliminates the Self-Other Asymmetry in Wise Reasoning About Close Relationships in Younger and Older Adults	2014	Grossmann2014-3	USA	Western culture	ssci	Yes	Wise-reasoning questions	4 Dimensions	7	Intimate Relationship	Total scale	3.2	0.5	123	2.96	0.57	132	adult	27.97	0.457
												Considering other people’s perspectives	3.07	0.74	129	2.75	0.69	138
												Intellectual humility	2.35	1.15	125	2.23	1.05	134
												Search for compromise	4.61	0.85	129	4.27	0.92	138
												Recognition of change	2.78	1.11	123	2.62	1.25	133
	4Exploring Solomon's Paradox: Self-Distancing Eliminates the Self-Other Asymmetry in Wise Reasoning About Close Relationships in Younger and Older Adults	2014	Grossmann2014-4	USA	Western culture	ssci	Yes	Wise-reasoning questions	4 Dimensions	7	Intimate Relationship	Total scale	3.25	0.51	98	3	0.62	94	old people	65.4	0.416
												Considering other people’s perspectives	3.18	0.64	101	2.95	0.76	99
												Intellectual humility	2.47	1.27	98	2.04	1.08	95
												Search for compromise	4.54	0.77	101	4.33	0.99	99
												Recognition of change	2.83	1.31	98	2.73	1.47	94
